# Supplementary material for: The triad interaction of ULK1, ATG13, and FIP200 is required for ULK complex formation and autophagy
Source: eLife. 2025 Jun 24;13:RP101531. doi: 10.7554/eLife.101531 (PMC12187132; doi:10.7554/eLife.101531)
Supplement: Figure 1—figure supplement 2—source data 2. [file elife-101531-fig1-figsupp2-data2.zip]

Archive with 1 entries (1 files):
- Figure1-figure spplement2-source data2.tif
