# Supplementary material for: The triad interaction of ULK1, ATG13, and FIP200 is required for ULK complex formation and autophagy
Source: eLife. 2025 Jun 24;13:RP101531. doi: 10.7554/eLife.101531 (PMC12187132; doi:10.7554/eLife.101531)
Supplement: Figure 2—source data 2. [file elife-101531-fig2-data2.zip]

Archive with 4 entries (4 files):
- Figure2D_ULK1_raw.tif
- Figure2D_ATG13-FLAG_raw.tif
- Figure2D_b-actin_raw.tif
- Figure2D_FIP200_raw.tif
