# Supplementary material for: The triad interaction of ULK1, ATG13, and FIP200 is required for ULK complex formation and autophagy
Source: eLife. 2025 Jun 24;13:RP101531. doi: 10.7554/eLife.101531 (PMC12187132; doi:10.7554/eLife.101531)
Supplement: Figure 4—source data 2. [file elife-101531-fig4-data2.zip]

Archive with 5 entries (5 files):
- Figure4D_Halo-TMR(In-gel fluo)_raw.tif
- Figure4B_ATG13-FLAG_raw.tif
- Figure4B_b-actin_raw.Tif
- Figure4B_FIP200_raw.tif
- Figure4B_ULK1_raw.tif
