# Supplementary material for: The triad interaction of ULK1, ATG13, and FIP200 is required for ULK complex formation and autophagy
Source: eLife. 2025 Jun 24;13:RP101531. doi: 10.7554/eLife.101531 (PMC12187132; doi:10.7554/eLife.101531)
Supplement: Figure 4—figure supplement 1—source data 2. [file elife-101531-fig4-figsupp1-data2.zip]

Archive with 7 entries (7 files):
- Figure4-figure supplement 1D_p-ATG14_raw.tif
- Figure4-figure supplement 1A_ATG13_raw.tif
- Figure4-figure supplement 1A_b-actin_raw.tif
- Figure4-figure supplement 1A_FIP200_raw.tif
- Figure4-figure supplement 1A_ULK1_raw.tif
- Figure4-figure supplement 1D_ATG14_raw.tif
- Figure4-figure supplement 1D_b-actin_raw.tif
